# Supplementary material for: FSHD1 Diagnosis in a Russian Population Using a qPCR-Based Approach
Source: Diagnostics (Basel). 2021 May 28;11(6):982. doi: 10.3390/diagnostics11060982 (PMC8226754; doi:10.3390/diagnostics11060982)
Supplement: Supplementary file 1 [file diagnostics-11-00982-s001.zip]

Archive with 1 entries (1 files):
- diagnostics-1182000 Supplementary 5.28.pdf
